# Supplementary material for: Investigating Unhealthy Behaviors Associated with SF-36 Domains in Women with Endometriosis—Findings from a Web-Based Survey Data Set
Source: Behav Sci (Basel). 2024 Mar 1;14(3):199. doi: 10.3390/bs14030199 (PMC10968121; doi:10.3390/bs14030199)
Supplement: Supplementary file 1 [file behavsci-14-00199-s001.zip]

Archive with 1 entries (1 files):
- behavsci-2835999-supplementary.pdf
